# Supplementary material for: Cloning of PmMYB6 in Pinus massoniana and an Analysis of Its Function
Source: Int J Mol Sci. 2023 Sep 6;24(18):13766. doi: 10.3390/ijms241813766 (PMC10530544; doi:10.3390/ijms241813766)
Supplement: Supplementary file 1 [file ijms-24-13766-s001.zip]

Archive with 1 entries (1 files):
- Supplementary Material .pdf
